# Supplementary material for: Variation in Release Factor Abundance Is Not Needed to Explain Trends in Bacterial Stop Codon Usage
Source: Mol Biol Evol. 2021 Nov 9;39(1):msab326. doi: 10.1093/molbev/msab326 (PMC8789281; doi:10.1093/molbev/msab326)
Supplement: msab326_Supplementary_Data [file msab326_supplementary_data.zip]

Archive with 3 entries (3 files):
- response_to_reviewers.pdf
- Reviewer1_comments.pdf
- rf_supplement.pdf
